# Supplementary material for: Roles and Cellular Localization of GBP2 and NAB2 During the Blood Stage of Malaria Parasites
Source: Front Cell Infect Microbiol. 2021 Sep 15;11:737457. doi: 10.3389/fcimb.2021.737457 (PMC8479154; doi:10.3389/fcimb.2021.737457)
Supplement: Supplementary Table S1 — Sequence of primers used in this study. [file Table_1.xlsx]

## Sheet: Primers
	Table S1. Sequence of primers used in this study.
	Primer pair for generation of Δnab2 parasites
		NA1; TGGAAGTGGAAATGGTATGCA
		NA2; CTCATCTACAAGCATCgtcgTCAGTTTCCGTATTGTTTGAAATCA
		NA3; CCTTCAATTTCGgatccactagCTGTGTGTTGTGCCTTACCC
		NA4; AATAGGGTGATGAAAGTATGGCT
	Primer pair for generation of Δtho4 parasites
		A1; TGACTATGTGAAAATGTTGGGAC
		A2; CTCATCTACAAGCATCgtcgGCATATCGGGGAAAACGTCG
		A3; CCTTCAATTTCGgatccactagAACTTTGTGTGGCTTTCCCC
		A4; TGTAAACATGTTGGCTGAAAAGG
	Primer pair for generation of Δnpl3 parasites
		NP1; CCAAGTCAACGCCAATATGC
		NP2; CTCATCTACAAGCATCgtcgacTCGTCTTCCACAACATTTCCTG
		NP3; CCTTCAATTTCGgatccactagGGCGTAGTGGGTCTGAAAAG
		NP4; CGAGTGTGAAATATGCGTATGGA
	Primer pair for generation of Δsr1parasites
		S1; ATACAAATCACGCCAACCCC
		S2; CTCATCTACAAGCATCgtcgCTGTAGCGTATGGTCACA
		S3; CCTTCAATTTCGgatccactagAAGCAGAAGTCGTAGCCG
		S4; TGGGACCATATGCATAACGTTG
	Primers used for generating GBP2::mCherry-expressing parasites
		GB1; AGTAGGAGATGTTTTAAGAGTTGACA
		GB2; TCGCCCTTGCTCACCATgctagcGTTGTTTTCATAATTAACTTTTAATATATATCCATCAAAGTTACAAAAATTAAGAGCATCGATTGCATTTTTAGCATCATAATCAGTTTCCATAATTAC
		GB3; CCTTCAATTTCGgatccactagACAAGCAACTCCATAAAATACCTACT
		GB4; AAAGCGGCCGCTCTTGACTTTGCATTTCTACGGA
	Primers used for generating NAB2::mCherry-expressing parasites
		NA5; CCTTATTGTGCCTTTGGTTCAGAGT
		NA6; TCGCCCTTGCTCACCATgctagcTTTATGTTCTGAAGCCTCTTGACCAG
		NA3; CCTTCAATTTCGgatccactagCTGTGTGTTGTGCCTTACCC
		NA4; AATAGGGTGATGAAAGTATGGCT
	Primers used for generating NUP205::GFP-expressing parasites
		NU1; CGGAGGGAATAATGCACAACA
		NU2; CAGTAAATAATTCTTCTCCTTTACTTCTCGAAAATAAGCTACTATTATTTTGGGGCTTAAAA
		NU3; GGATCCGAAAAACACGGAATGACTGATAATAATGTAGTTTCCTCAAATTATGCCTTCTTT
		NU4; TCCCAATTTGTTGCGAATTATACA
