# Supplementary material for: Roles and Cellular Localization of GBP2 and NAB2 During the Blood Stage of Malaria Parasites
Source: Front Cell Infect Microbiol. 2021 Sep 15;11:737457. doi: 10.3389/fcimb.2021.737457 (PMC8479154; doi:10.3389/fcimb.2021.737457)
Supplement: Supplementary Table S2 — RNA immunoprecipitation coupled to RNA-sequencing of GBP2::mCherry parasites. Protein-mRNA complex was extracted from NAB2::mCherry schizont- and gametocyte-enriched cultures after incubation for 22 h. mRNAs with < 500 transcripts per million (TPM) in experimental subjects and > 500 TPM in controls (RNA immunoprecipitation in GBP2::mCherry parasites using anti-GFP beads coupled to RNA sequencing) were excluded. Experiments were performed in duplicate; similar results were obtained from each experiment. Representative data are shown. PlasmoGEM indicates the phenotype of parasite multiplication during the blood stage of P. berghei ANKA (http://plasmogem.sanger.ac.uk/phenotypes). Expression profile indicates the developmental stage at which expression of mRNA was mainly observed during the blood stage of P. berghei ANKA (https://plasmodb.org/plasmo/app). [file Table_2.xlsx]

## Sheet: GBP2 RIP
	Accession	Description	TPM	PlasmoGEM	Expression profile	GGUG motif	Intron	Length
	PBANKA_0913900_1	alpha/beta hydrolase, putative	754.421	No data available	Schizont	none	none	4692
	PBANKA_1448200_1	asparagine/aspartate rich protein, putative	1493.4	Slow	Trophozoite	none	contained	14403
	PBANKA_0903300_1	bicoid-interacting protein BIN3, putative	1209.97	No data available	Schizont&Gametocyte	none	none	1128
	PBANKA_0401700_1	CLP1 P-loop domain-containing protein, putative	1192.84	Dispensable	Ring	none	none	3963
	PBANKA_0701600_1	coiled-coil domain-containing protein 124, putative	2662.03	Dispensable	Ring&Trophozoite	none	contained	651
	PBANKA_0404000_1	conserved Plasmodium protein, unknown function	5752.19	No data available	ALL	none	none	9936
	PBANKA_0108400_1	conserved Plasmodium protein, unknown function	2465.39	No data available	ALL	contained	none	5244
	PBANKA_0622600_1	conserved Plasmodium protein, unknown function	1017.64	No data available	ALL	none	contained	4200
	PBANKA_0705800_1	conserved Plasmodium protein, unknown function	631.657	No data available	ALL	none	none	3384
	PBANKA_1134500_1	conserved Plasmodium protein, unknown function	534.169	No data available	ALL	none	contained	4458
	PBANKA_1029400_1	conserved Plasmodium protein, unknown function	1116.51	No data available	Gametocyte	none	contained	1028
	PBANKA_1444200_1	conserved Plasmodium protein, unknown function	888.876	No data available	Gametocyte	none	none	2568
	PBANKA_0907900_1	conserved Plasmodium protein, unknown function	762.183	No data available	Gametocyte	none	none	6483
	PBANKA_1361200_1	conserved Plasmodium protein, unknown function	533.962	No data available	Gametocyte	none	contained	10437
	PBANKA_1143300_1	conserved Plasmodium protein, unknown function	1208.32	No data available	Ring	none	none	2979
	PBANKA_0307100_1	conserved Plasmodium protein, unknown function	1339.89	No data available	Schizont	none	contained	6414
	PBANKA_0827600_1	conserved Plasmodium protein, unknown function	1168.49	No data available	Schizont&Gametocyte	none	none	3312
	PBANKA_1241300_1	conserved Plasmodium protein, unknown function	718.732	No data available	Trophozoite&Schizont	none	none	3543
	PBANKA_0311600_1	conserved Plasmodium protein, unknown function	3332.94	Essential	ALL	none	contained	3618
	PBANKA_0721500_1	conserved Plasmodium protein, unknown function	2264.36	Essential	ALL	none	contained	6534
	PBANKA_0609700_1	conserved Plasmodium protein, unknown function	1057.86	Essential	ALL	none	none	4356
	PBANKA_0403600_1	conserved Plasmodium protein, unknown function	753.546	Essential	ALL	none	contained	10419
	PBANKA_0705600_1	conserved Plasmodium protein, unknown function	612.577	Essential	Gametocyte	none	contained	4608
	PBANKA_1009200_1	conserved Plasmodium protein, unknown function	566.021	Essential	Gametocyte	none	none	4842
	PBANKA_0915300_1	conserved Plasmodium protein, unknown function	2014.57	Essential	Ring&Trophozoite	none	contained	3093
	PBANKA_1334000_1	conserved Plasmodium protein, unknown function	798.73	Essential	Trophozoite&Schizont	none	none	3123
	PBANKA_1102300_1	conserved Plasmodium protein, unknown function	775.245	Dispensable	Gametocyte	none	contained	2496
	PBANKA_0912600_1	conserved Plasmodium protein, unknown function	890.912	Dispensable	Schizont&Gametocyte	none	contained	9744
	PBANKA_0901800_1	conserved Plasmodium protein, unknown function	1156.32	Dispensable	Trophozoite&Schizont	none	none	3147
	PBANKA_1431300_1	conserved protein, unknown function	968.834	No data available	Gametocyte	none	none	411
	PBANKA_1123300_1	conserved protein, unknown function	676.826	Insufficient data	ALL	none	none	1856
	PBANKA_0416500_1	copper-transporting ATPase	11040	Dispensable (RMgmDB)	Trophozoite&Schizont	none	contained	5853
	PBANKA_1457200_1	double C2-like domain-containing protein, putative	1566.34	No data available	Schizont&Gametocyte	none	contained	5223
	PBANKA_1351100_1	exoribonuclease, putative	654.067	Essential	ALL	none	contained	2508
	PBANKA_1317400_1	HSP90 co-chaperone p23, putative	746.226	No data available	Ring&Trophozoite	none	contained	768
	PBANKA_1111400_1	inositol-3-phosphate synthase, putative	1464.26	No data available	Trophozoite&Schizont	none	contained	1824
	PBANKA_1365300_1	intron-binding protein aquarius, putative	806.86	No data available	ALL	none	none	6768
	PBANKA_1228300_1	lysine-specific histone demethylase, putative	518.258	No data available	Gametocyte	none	none	13128
	PBANKA_1339400_1	micro-fibrillar-associated protein, putative	961.819	No data available	ALL	none	contained	1338
	PBANKA_1363800_1	phosphatidylinositol transfer protein, putative	2246.84	No data available	Ring&Trophozoite	none	contained	4542
	PBANKA_0823400_1	phosphoglycerate kinase, putative	1549.7	Essential	Ring&Trophozoite	none	none	1251
	PBANKA_1446300_1	pre-mRNA-splicing factor ATP-dependent RNA helicase PRP2, putative	2058.98	Essential	ALL	none	none	3174
	PBANKA_1234900_1	protein phosphatase PPM9	1491	Dispensable	ALL	none	contained	1992
	PBANKA_0613800_1	protein SDA1, putative	608.654	Essential	Ring&Trophozoite	contained	none	3074
	PBANKA_0311700_1	rhoptry neck protein 6, putative	1367.78	No data available	Schizont	none	contained	2085
	PBANKA_0943000_1	RIIa domain-containing protein, putative	4546.49	No data available	ALL	contained	none	180
	PBANKA_1443200_1	RNA pseudouridylate synthase, putative	1159.41	Essential	Trophozoite	none	contained	1209
	PBANKA_0108700_1	RNA-binding protein 25, putative	576.354	Slow	ALL	none	none	2040
	PBANKA_0720800_1	RNA-binding protein NOB1, putative	844.092	Essential	Ring&Trophozoite	none	none	1320
	PBANKA_0521400_1	serine/threonine protein kinase RIO2, putative	2790.04	Essential	Ring	none	none	1767
	PBANKA_1460500_1	serine/threonine protein kinase, putative	1119.51	Slow	Schizont&Gametocyte	none	none	2133
	PBANKA_0702900_1	SET domain protein, putative	580.042	Essential	Ring&Schizont	none	none	6135
	PBANKA_1231400_1	sporozoite surface antigen MB2, putative	2322.46	Slow	ALL	none	none	3978
	PBANKA_1212700_1	SPRY domain-containing protein, putative	2477.55	Dispensable (RMgmDB)	ALL	none	contained	6054
	PBANKA_0911700_1	subtilisin-like protease 2	963.727	Essential	Gametocyte	none	contained	3693
	PBANKA_0941300_1	translocon component PTEX88	2070.73	Slow	Ring&Trophozoite	contained	none	2241
	PBANKA_1019600_1	vacuolar protein sorting-associated protein 3, putative	604.41	No data available	Ring&Trophozoite	none	contained	4083
	PBANKA_0607300_1	zinc finger protein, putative	2270	No data available	ALL	none	none	2655
