# Supplementary material for: Roles and Cellular Localization of GBP2 and NAB2 During the Blood Stage of Malaria Parasites
Source: Front Cell Infect Microbiol. 2021 Sep 15;11:737457. doi: 10.3389/fcimb.2021.737457 (PMC8479154; doi:10.3389/fcimb.2021.737457)
Supplement: Supplementary Table S3 — RNA immunoprecipitation coupled to RNA-sequencing of NAB2::mCherry parasites. Protein-mRNA complexes were extracted from NAB2::mCherry schizont- and gametocyte-enriched cultures after incubation for 22 h. mRNAs with < 500 transcripts per million (TPM) in experimental subjects and > 500 TPM in controls (RNA immunoprecipitation in NAB2::mCherry parasites using anti-GFP beads coupled to RNA sequencing) were excluded. Experiments were performed in duplicate; similar results were obtained from each experiment. Representative data are shown. PlasmoGEM indicates the phenotype of parasite multiplication during the blood stage of P. berghei ANKA (http://plasmogem.sanger.ac.uk/phenotypes). Expression profile indicates the developmental stage at which expression of mRNA was mainly observed during the blood stage of P. berghei ANKA (https://plasmodb.org/plasmo/app). [file Table_3.xlsx]

## Sheet: NAB2 RIP
	Accession	Description	TPM	PlasmoGEM	Expression profile	GGUG motif	Intron	Length
	PBANKA_0924400_1	13 kDa ribonucleoprotein-associated protein, putative	729.703	No data available		none	contained	426
	PBANKA_0617200_1	40S ribosomal protein S10, putative	1741.45	Essential		none	contained	414
	PBANKA_0807600_1	40S ribosomal protein S11, putative	4852.99	No data available		none	contained	486
	PBANKA_0510900_1	40S ribosomal protein S2, putative	686.599	Essential		none	contained	792
	PBANKA_0405300_1	40S ribosomal protein S23, putative	711.293	Essential		none	contained	438
	PBANKA_1022000_1	40S ribosomal protein S25, putative	1300.97	No data available		contained	contained	318
	PBANKA_0314500_1	40S ribosomal protein S26, putative	704.818	No data available		contained	none	324
	PBANKA_0315600_1	40S ribosomal protein S30, putative	1584.06	Essential		contained	contained	177
	PBANKA_0941500_1	40S ribosomal protein S4, putative	737.927	No data available		contained	contained	786
	PBANKA_1324000_1	60S ribosomal protein L29, putative	1316.66	Slow		contained	contained	210
	PBANKA_0503600_1	60S ribosomal protein L30e, putative	824.381	Essential		contained	contained	327
	PBANKA_0906400_1	60S ribosomal protein L35ae, putative	1434.81	Essential		contained	contained	432
	PBANKA_0403000_1	60S ribosomal protein L44, putative	910.857	No data available		contained	contained	312
	PBANKA_1338300_1	60S ribosomal protein L6, putative	1072.07	Essential		none	contained	573
	PBANKA_1131200_1	60S ribosomal protein L7-2, putative	557.082	No data available		none	contained	768
	PBANKA_0209300_1	actin-related protein	2465.83	No data available	Gametocyte	none	contained	1140
	PBANKA_0810500_1	apoptosis-related protein, putative	727.789	No data available	ALL	contained	contained	396
	PBANKA_0716900_1	armadillo-domain containing rhoptry protein, putative	1634.36	No data available	Schizont	none	contained	825
	PBANKA_0616600_1	ATP synthase F0 subunit a-like protein, putative	1045.69	No data available	ALL	none	contained	534
	PBANKA_1103800_1	ATP-dependent RNA helicase DDX27, putative	2126.4	Essential	Schizont	contained	contained	1488
	PBANKA_1235300_1	bis(5'-nucleosyl)-tetraphosphatase [asymmetrical], putative	947.334	No data available	ALL	contained	contained	471
	PBANKA_0834000_1	calcyclin-binding protein, putative	745.83	No data available	ALL	none	contained	651
	PBANKA_1222300_1	coatomer subunit epsilon, putative	543.05	Dispensable	Schizont	contained	contained	852
	PBANKA_1362700_1	conserved Plasmodium protein, unknown function	936.722	Essential	ALL	none	none	539
	PBANKA_1429100_1	conserved Plasmodium protein, unknown function	980.515	No data available	Gametocyte	none	contained	339
	PBANKA_0721100_1	conserved Plasmodium protein, unknown function	623.162	No data available	Gametocyte	none	contained	1335
	PBANKA_0904000_1	conserved Plasmodium protein, unknown function	791.984	Dispensable	Gametocyte	none	contained	1791
	PBANKA_1436300_1	conserved Plasmodium protein, unknown function	542.474	Dispensable	Gametocyte	none	contained	780
	PBANKA_0800400_1	conserved Plasmodium protein, unknown function	789.737	Slow	Ring	none	contained	204
	PBANKA_0311500_1	conserved Plasmodium protein, unknown function	2503.71	No data available	Schizont	none	contained	900
	PBANKA_0519200_1	conserved Plasmodium protein, unknown function	1263.85	No data available	Schizont	none	none	1182
	PBANKA_0814800_1	conserved Plasmodium protein, unknown function	582.662	No data available	Schizont	contained	contained	228
	PBANKA_0908800_1	conserved Plasmodium protein, unknown function	802.3	Dispensable	Schizont	contained	contained	948
	PBANKA_1310500_1	conserved Plasmodium protein, unknown function	547.686	Essential	Schizont&Gametocyte	contained	contained	1068
	PBANKA_0935600_1	conserved protein, unknown function	1092.72	No data available	ALL	contained	contained	219
	PBANKA_0708900_1	conserved protein, unknown function	630.21	No data available	ALL	contained	contained	324
	PBANKA_1350400_1	conserved protein, unknown function	822.878	Essential	ALL	contained	contained	276
	PBANKA_1400900_1	conserved protein, unknown function	2729.99	No data available	Gametocyte	none	contained	492
	PBANKA_1329400_1	conserved protein, unknown function	1273.15	Dispensable	Gametocyte	contained	contained	939
	PBANKA_1342300.1_1	conserved protein, unknown function	1180.31	Dispensable	Gametocyte	none	contained	876
	PBANKA_1026000_1	conserved protein, unknown function	926.557	Dispensable	Gametocyte	none	contained	432
	PBANKA_0823200_1	conserved protein, unknown function	826.153	Dispensable	Gametocyte	none	contained	927
	PBANKA_0814000_1	conserved protein, unknown function	1839.9	Essential	Ring	contained	contained	438
	PBANKA_0801300_1	conserved protein, unknown function	685.259	Slow	Schizont	contained	contained	789
	PBANKA_0931100_1	conserved protein, unknown function	1795.39	No data available	Schizont	contained	contained	660
	PBANKA_1033100_1	conserved protein, unknown function	1222.25	Essential	Schizont	contained	contained	789
	PBANKA_1430700_1	conserved protein, unknown function	530.268	Essential	Schizont	contained	contained	738
	PBANKA_1217900_1	conserved protein, unknown function	1125.4	Essential	Schizont&Gametocyte	contained	contained	399
	PBANKA_1015400_1	CPW-WPC family protein	1116.28	No data available	Gametocyte	none	contained	1116
	PBANKA_1123200_1	CPW-WPC family protein	643.104	No data available	Gametocyte	none	contained	537
	PBANKA_0303800_1	cysteine desulfuration protein SufE	1618.28	Essential	Schizont	contained	contained	744
	PBANKA_0903700_1	cysteine-rich PDZ-binding protein, putative	826.846	Dispensable	ALL	contained	contained	273
	PBANKA_0828800_1	cytochrome c oxidase subunit 6B, putative	1683.41	Essential	Schizont&Gametocyte	contained	contained	312
	PBANKA_1022200_1	DIX domain-containing protein, putative	540.254	Essential	Ring	contained	contained	525
	PBANKA_1140600_1	DNA-directed RNA polymerases I, II, and III subunit RPABC1, putative	854.92	Essential	Ring	contained	contained	618
	PBANKA_1245150_1	dolichol-phosphate mannosyltransferase subunit 3, putative	1972.5	No data available	ALL	none	contained	276
	PBANKA_1209100_1	dolichyl-phosphate-mannose--protein mannosyltransferase, putative	911.66	No data available	Trophozoite	none	contained	678
	PBANKA_1332700_1	duffy-binding protein	595.709	Essential	Ring&Schizont	none	contained	2484
	PBANKA_1315000_1	E3 SUMO-protein ligase NSE2, putative	789.761	No data available	Schizont	contained	contained	696
	PBANKA_0524800_1	early transcribed membrane protein	816.829	Dispensable	ALL	none	none	348
	PBANKA_0517000_1	early transcribed membrane protein	839.395	Dispensable	ALL	none	none	942
	PBANKA_1352000_1	elongation factor 1-gamma, putative	716.292	Essential	ALL	none	contained	1212
	PBANKA_0317161_1	erythrocyte membrane antigen 1	720.46	No data available	Ring&Trophozoite	none	contained	570
	PBANKA_0937800_1	essential nuclear protein 1, putative	1050.31	Essential	Ring	contained	contained	1293
	PBANKA_0715200_1	eukaryotic translation initiation factor 3 subunit G, putative	1522.25	No data available	Ring&Trophozoite	contained	contained	810
	PBANKA_0603200_1	eukaryotic translation initiation factor 5A, putative	1737.28	Essential (RMgmDB)	Ring&Trophozoite	none	contained	486
	PBANKA_1243100_1	F-actin-capping protein subunit alpha	775.164	Essential (RMgmDB)	Gametocyte	none	contained	924
	PBANKA_0317061_1	fam-a protein	968.819	No data available	Ring	none	contained	879
	PBANKA_1327251_1	fam-a protein	1307.06	No data available		none	contained	906
	PBANKA_0623500_1	fam-a protein	1257.34	No data available		contained	contained	1065
	PBANKA_0500700_1	fam-a protein	1108.38	No data available		none	contained	834
	PBANKA_1000051_1	fam-a protein	1106.8	No data available		none	contained	834
	PBANKA_0317141_1	fam-a protein	884.677	No data available		contained	contained	849
	PBANKA_0919200_1	fam-d protein	724.635	No data available	ALL	contained	contained	777
	PBANKA_1035400_1	glideosome associated protein with multiple membrane spans 3, putative	836.118	Essential	Schizont&Gametocyte	none	contained	852
	PBANKA_0404700_1	glutaredoxin 1, putative	1494.83	Dispensable	ALL	contained	contained	330
	PBANKA_1441100_1	haloacid dehalogenase-like hydrolase, putative	778.593	Dispensable	Trophozoite&Schizont	none	none	867
	PBANKA_0609900_1	heat shock protein DNAJ homologue Pfj4, putative	884.843	Insufficient data	ALL	none	contained	738
	PBANKA_0214800_1	heat shock protein, putative	632.329	Essential (RMgmDB)	Ring	contained	contained	1206
	PBANKA_1135500_1	high mobility group protein B4, putative	1334.89	Dispensable	Schizont	none	contained	759
	PBANKA_1463900_1	HSP20-like chaperone, putative	917.613	No data available	Gametocyte	contained	contained	552
	PBANKA_0411700_1	HSP20-like chaperone, putative	713.695	Dispensable	Trophozoite&Schizont	none	contained	855
	PBANKA_0813000_1	inhibitor of cysteine proteases	728.663	Essential	ALL	none	contained	1065
	PBANKA_1325200_1	meiotic nuclear division protein 1, putative	838.255	No data available	Gametocyte	contained	contained	615
	PBANKA_0511700_1	meiotic recombination protein SPO11-2, putative	833.152	No data available	Gametocyte	none	contained	1008
	PBANKA_0304400_1	merozoite surface protein 4/5	874.135	No data available	Schizont	contained	contained	606
	PBANKA_1102200_1	merozoite surface protein 8	1035.29	Dispensable	ALL	contained	none	1230
	PBANKA_1355700_1	myosin A	625.317	Essential	Schizont&Gametocyte	none	contained	2454
	PBANKA_0501800_1	myosin essential light chain ELC, putative	1520.97	Essential	ALL	contained	contained	393
	PBANKA_0929400_1	myosin light chain B, putative	623.37	Slow	Schizont&Gametocyte	none	contained	1890
	PBANKA_1120700_1	nascent polypeptide-associated complex subunit alpha, putative	745.884	No data available	Ring&Trophozoite	none	contained	558
	PBANKA_1207000_1	nucleolar protein 5, putative	501.201	No data available	Ring	contained	none	1410
	PBANKA_0407300_1	OMD protein	688.589	Dispensable	Gametocyte	none	contained	531
	PBANKA_0826700_1	parasitophorous vacuolar protein 5	924.96	No data available	Ring	contained	contained	669
	PBANKA_0815200_1	phospholipid or glycerol acyltransferase, putative	711.659	No data available	ALL	none	contained	1296
	PBANKA_1034400_1	plasmepsin IV	635.041	Slow	Ring&Trophozoite	none	none	1353
	PBANKA_0517600_1	plasmepsin VII	1616.93	Dispensable	Gametocyte	none	contained	1416
	PBANKA_1329100_1	plasmepsin VIII	696.337	Dispensable	Gametocyte	none	contained	1122
	PBANKA_0201500_1	Plasmodium exported protein, unknown function	686.483	No data available	ALL	none	contained	687
	PBANKA_1207100_1	Plasmodium exported protein, unknown function	1604.35	Dispensable	ALL	contained	contained	1227
	PBANKA_0623000_1	Plasmodium exported protein, unknown function	1225.85	No data available	Ring	contained	contained	819
	PBANKA_1200600_1	Plasmodium exported protein, unknown function	761.635	Dispensable	Ring&Schizont	none	contained	6621
	PBANKA_0610300_1	polyubiquitin, putative	730.376	Essential	ALL	none	contained	690
	PBANKA_1205100_1	PPPDE peptidase, putative	647.447	No data available	Gametocyte	contained	contained	630
	PBANKA_1111600_1	prefoldin subunit 6, putative	762.858	No data available	ALL	contained	contained	360
	PBANKA_0617600_1	pre-rRNA-processing protein ESF2, putative	576.473	No data available	ALL	contained	none	864
	PBANKA_0833000_1	profilin	957.021	Slow	Schizont	none	contained	525
	PBANKA_0920900_1	protein disulfide-isomerase, putative	1305.48	Slow	ALL	none	contained	1290
	PBANKA_0921400_1	protein phosphatase, putative	1963.5	Slow	Ring	none	contained	867
	PBANKA_1218400_1	protein transport protein SEC22, putative	747.752	Essential	Schizont	contained	contained	666
	PBANKA_1445800_1	ras-related protein Rab-2, putative	719.712	Essential	ALL	none	contained	642
	PBANKA_0904100_1	ras-related protein Rab-6	807.739	Essential	Schizont	contained	contained	624
	PBANKA_1346700_1	receptor for activated c kinase, putative	1589.43	Essential	Ring	none	contained	420
	PBANKA_1214200_1	ribonucleoside-diphosphate reductase small chain, putative	667.621	Essential	Schizont	contained	contained	1008
	PBANKA_0923500_1	ribosome biogenesis regulatory protein, putative	622.902	No data available	Ring	none	contained	741
	PBANKA_1354000_1	RNA lariat debranching enzyme, putative	2657.83	Essential	Ring&Trophozoite	none	none	1368
	PBANKA_0720800_1	RNA-binding protein NOB1, putative	579.818	Essential	Ring&Trophozoite	none	none	1320
	PBANKA_1136300_1	RNA-binding protein, putative	638.804	No data available	Ring&Schizont	contained	contained	543
	PBANKA_1409200_1	RNA-binding protein, putative	718.7	Dispensable	Schizont	none	none	465
	PBANKA_0203900_1	rRNA biogenesis protein RRP36, putative	526.743	Slow	ALL	contained	contained	567
	PBANKA_0519000_1	S-antigen, putative	1155.89	Dispensable	Schizont	none	none	2265
	PBANKA_0100600_1	schizont membrane associated cytoadherence protein	617.92	Dispensable (RMgmDB)	Schizont	contained	none	483
	PBANKA_0305000_1	serine repeat antigen 2	1222.29	Dispensable	Schizont	none	contained	3369
	PBANKA_1232100_1	serine/arginine-rich splicing factor 1, putative	808.802	No data available	Ring&Trophozoite	none	contained	948
	PBANKA_1320700_1	signal peptide peptidase, putative	591.092	Essential	Schizont	none	contained	1236
	PBANKA_0718800_1	small GTP-binding protein sar1, putative	787.028	No data available	Schizont	contained	contained	576
	PBANKA_0921500_1	small nuclear ribonucleoprotein F, putative	959.867	Slow	Ring&Trophozoite	none	contained	261
	PBANKA_0703900_1	small nucleolar RNA snoR05	1331.51	No data available	Ring&Trophozoite	none	contained	969
	PBANKA_1142900_1	suppressor of kinetochore protein 1, putative	1688.52	No data available	ALL	none	contained	489
	PBANKA_1358000_1	thioredoxin 2	848.11	Slow	ALL	none	contained	474
	PBANKA_1230500_1	THO complex subunit 4, putative	1695.14	No data available	Ring&Trophozoite	none	contained	477
	PBANKA_0720600_1	trafficking protein particle complex subunit 3, putative	591.685	Slow	Trophozoite	contained	contained	564
	PBANKA_0514000_1	transcription elongation factor SPT4, putative	1216.31	Essential	ALL	contained	contained	396
	PBANKA_0614100_1	transcription initiation factor IIA subunit 1, putative	1909.25	Essential	Trophozoite&Schizont	none	contained	522
	PBANKA_0905600_1	translation initiation factor eIF-1A, putative	6994.11	No data available	ALL	none	contained	468
	PBANKA_0302000_1	translocation protein SEC66, putative	985.189	Essential	ALL	contained	contained	831
	PBANKA_1104500_1	transmembrane protein TMEM222	2125.75	No data available	Schizont	contained	contained	537
	PBANKA_0511200_1	U3 small nucleolar ribonucleoprotein protein MPP10, putative	525.332	Essential	Ring	none	none	2034
	PBANKA_0607600_1	U6 snRNA-associated Sm-like protein LSm7, putative	1811.01	No data available	ALL	contained	contained	327
	PBANKA_1024700_1	ubiquitin fusion degradation protein 1, putative	1117.32	No data available	ALL	none	contained	837
	PBANKA_1456800_1	vacuolar-sorting protein SNF7, putative	717.132	No data available	Schizont	contained	contained	687
	PBANKA_1234000_1	V-type proton ATPase 16 kDa proteolipid subunit, putative	1727.13	Essential	Schizont	none	contained	498
	PBANKA_0835300_1	V-type proton ATPase subunit E, putative	553.128	Essential	ALL	none	contained	708
